# Supplementary material for: Phase and Frequency-Dependent Effects of Transcranial Alternating Current Stimulation on Motor Cortical Excitability
Source: PLoS One. 2016 Sep 8;11(9):e0162521. doi: 10.1371/journal.pone.0162521 (PMC5015848; doi:10.1371/journal.pone.0162521)
Supplement: S1 Dataset — (XLSX) [file pone.0162521.s001.xlsx]

## Sheet: Experiment 1
	10 Hz tACS session							20 Hz tACS session
Subject	TMS intensity	Pre MEP	90° MEP	180° MEP	270° MEP	360° MEP	Post MEP	TMS intensity	Pre MEP	90° MEP	180° MEP	270° MEP	360° MEP	Post MEP
S1	61	6.32571	6.55302	6.51541	6.64541	6.24177	6.20407	58	6.50574	6.37897	6.78703	6.90804	6.00817	6.2817
S2	52	6.24823	5.61064	6.30127	5.73042	6.77807	5.68537	55	6.35389	6.12617	6.336	6.0167	6.58798	6.52741
S3	66	6.48506	6.48217	5.98708	6.37767	6.22958	5.44484	63	6.43919	6.57622	6.54296	5.92816	6.55853	6.52936
S4	51	6.8243	5.99626	6.78445	6.18677	6.33961	6.40732	53	6.03852	6.5066	5.92758	5.18747	6.55853	5.95695
S5	66	6.59328	6.47329	6.48927	6.12521	6.7237	6.57355	64	6.66299	6.97481	6.47761	6.42129	6.3557	6.44184
S6	47	6.37917	5.65668	6.53555	6.57845	6.24214	6.21415	51	5.95373	6.38496	6.55521	6.11853	6.47222	6.23263
S7	60	6.44158	6.28397	6.06497	6.05016	6.26733	6.57911	70	6.53565	6.74776	7.09561	7.11806	7.62318	6.9649
S8	53	6.51869	6.31884	6.64315	6.44133	6.88359	7.08021	48	6.22034	6.21164	6.0924	6.07923	6.13074	5.96497
S9	76	6.52981	6.63845	6.88918	6.4769	6.3688	6.62451	72	5.81756	6.78992	6.11376	7.00633	6.35512	6.35722
S10	45	6.3329	6.02013	5.89193	6.48117	6.15253	6.10607	40	6.08052	6.22096	5.31732	5.56487	6.11589	6.03653
S11	73	5.96624	5.55756	5.8699	6.08457	6.35186	6.23014	79	6.16895	6.84078	6.25153	6.44541	5.77443	7.2861
S12	52	6.3443	6.09436	6.50248	5.92914	5.87549	6.17976	59	6.33628	6.5887	6.43598	5.7752	6.4287	6.33553
S13	66	6.17634	6.91936	7.06836	6.4722	6.37925	6.34877	68	6.26521	6.90546	6.95701	6.86455	7.33801	6.9317
S14	54	6.63798	6.11278	6.31978	6.2534	6.19156	6.1813	54	6.90927	6.31353	6.41032	6.40524	6.54611	6.38355
S15	64	6.61422	6.31951	6.43634	5.90678	6.19119	6.92005	70	6.06515	7.02216	6.90472	6.58708	6.59499	7.11007
S16	65	6.21666	5.68138	6.76003	6.23737	6.62039	7.40323	60	6.43968	7.17453	6.42753	6.62883	5.674	6.60102

## Sheet: Experiment 2
			90° Phase effects (MEP)
Subject	TMS intensity	Pre MEP	5 Hz tACS	10 Hz tACS	20 Hz tACS	40 Hz tACS	Post MEP
S1	61	6.11754	6.31298	5.80821	6.57541	6.67396	6.35767
S2	53	6.20561	6.50345	6.511	6.22701	6.72688	6.41504
S3	63	6.18561	5.17432	5.39484	5.60555	4.63963	5.94645
S4	53	6.07481	6.45629	5.35381	7.04952	6.47919	6.56836
S5	70	6.06232	6.68646	6.61386	6.71612	6.73268	6.72744
S6	49	6.27058	5.98115	5.13832	6.07357	5.82535	5.27654
S7	63	6.38806	7.14022	7.02287	6.73394	6.71463	6.95343
S8	49	6.63245	6.06979	6.30044	6.62371	6.13128	6.37751
S9	60	6.69367	5.75881	6.2268	6.63259	6.26099	6.65062
S10	42	6.76279	6.81301	6.28206	6.88434	6.28977	6.98537
S17	50	6.03626	6.82867	6.23073	6.4991	6.69672	5.98964
S18	72	6.06391	7.07925	6.43981	6.95388	5.33275	6.7846
S19	51	6.28311	5.8142	6.55178	6.3587	5.58595	6.38118
S20	60	6.31894	6.2123	6.64988	6.9414	6.69546	6.29435
S21	65	6.6198	7.17141	6.27612	6.66409	6.69486	6.73271

## Sheet: Experiment 3
			90° Phase effects (MEP)
Subject	TMS intensity	Pre MEP	10 Hz tACS	Sham 10 Hz tACS	20 Hz tACS	Sham 20 Hz tACS
S22	70	6.26789	6.64739	6.90919	6.78548	6.75558
S23	59	6.78222	5.49021	5.97916	7.06671	6.31803
S24	49	6.50146	6.29614	6.069	6.35468	6.47843
S25	67	6.55612	5.28335	6.02165	6.51893	6.30608
S26	68	6.07205	4.84021	7.0743	5.43717	6.20397
S27	60	6.18152	6.92911	6.87631	6.82718	6.71742
S28	53	6.45571	5.64177	6.34691	6.69426	6.42963
S29	67	6.64633	5.74863	6.27792	6.52671	5.9621
S30	52	6.22563	7.3041	5.79618	6.922	6.74157
S31	68	6.24761	6.22279	6.34969	5.67792	5.18255
S32	48	6.57858	6.24421	6.66784	6.5143	6.95643
S33	53	6.46107	6.12259	6.40399	6.95446	6.66237
S34	76	6.6129	6.07266	6.73854	6.83579	6.11711
S35	78	5.99639	6.69494	6.57081	7.48551	6.92872
S36	42	5.9275	5.9141	5.73827	6.71763	6.34501
S37	56	6.13691	5.42661	5.62526	6.9829	6.63792
S38	62	6.30978	6.12377	5.79752	6.31268	6.01485
